# Supplementary material for: Allium formosum Sennikov & Lazkov (Amaryllidaceae), a new species from Kyrgyzstan
Source: PhytoKeys. 2013 Apr 2;(21):29–36. doi: 10.3897/phytokeys.21.4130 (PMC3689117; doi:10.3897/phytokeys.21.4130)
Supplement: XML Treatment for Allium formosum [file phytokeys.21.4130-treatment1.xml]

<!DOCTYPE tp:taxon-treatment
  PUBLIC "-//TaxonX//DTD Taxonomic Treatment Publishing DTD v0 20100105//EN" "tax-treatment-NSO.dtd">
<tp:taxon-treatment xmlns:tp="http://www.plazi.org/taxpub"><tp:treatment-meta><mixed-citation publication-type="journal"><person-group><name><surname>Sennikov</surname><given-names>Alexander N.</given-names></name><name><surname>Lazkov</surname><given-names>Georgy A.</given-names></name></person-group><article-title>
                    <italic>Allium formosum</italic> Sennikov &amp; Lazkov (Amaryllidaceae), a new species from Kyrgyzstan
                </article-title><source>PhytoKeys</source><day>2</day><month>4</month><year>2013</year><volume>2013</volume><issue>21</issue><fpage>29</fpage><lpage>36</lpage><pub-id pub-id-type="doi">10.3897/phytokeys.21.4130</pub-id></mixed-citation></tp:treatment-meta><tp:nomenclature><tp:taxon-name>
                        <tp:taxon-name-part taxon-name-part-type="genus">Allium</tp:taxon-name-part>
                        <tp:taxon-name-part taxon-name-part-type="species">formosum</tp:taxon-name-part>
                    <object-id xmlns:xlink="http://www.w3.org/1999/xlink" xlink:type="simple">urn:lsid:ipni.org:names:77126319-1</object-id>
                    <object-id xmlns:xlink="http://www.w3.org/1999/xlink" xlink:type="simple">http://species-id.net/wiki/Allium_formosum</object-id>
                    </tp:taxon-name><tp:taxon-authority>Sennikov &amp; Lazkov (Allium sect. Spathulata F.O.Khass. &amp; R.M.Fritsch)</tp:taxon-authority><tp:taxon-status xmlns:xlink="http://www.w3.org/1999/xlink" xlink:type="simple">sp. nov.</tp:taxon-status><xref ref-type="fig" rid="F1">Fig. 1</xref></tp:nomenclature><tp:treatment-sec sec-type="Latin"><title>Latin</title><p><italic>Ab Allio spathulato statura majore (caulibus ad 30 cm, nec ad 20 cm altis), spathulis brevioribus paucioribus, floribus pluris (ad 30, nec ad 20), tepalis obscuriore roseolo-purpureis, longioribus (6–7.5 mm, nec 4–5.5 mm longis) latioribusque (2–2.5 mm, nec 2 mm latis), apice obtusioribus (nec acutis) basi subrotundis (nec distincte angustatis) differt</italic>.</p></tp:treatment-sec><tp:treatment-sec sec-type="Type"><title>Type.</title><p>Kyrgyzstan. Babash-Ata Range: Kara-Köl River valley, left riverside, alt. 1650 m, <named-content xmlns:xlink="http://www.w3.org/1999/xlink" content-type="dwc:verbatimCoordinates" xlink:type="simple">41.53°N, 72.68°E</named-content>, 14.07.2010, <italic>A. Sennikov &amp; G. Lazkov</italic> 132 (H 1750496, holotype; isotypes FRU, H 1750497).</p></tp:treatment-sec><tp:treatment-sec sec-type="Description"><title>Description.</title><p>Bulbs subglobose, 7–8 mm in diameter, ca. 8 mm long, inner tunices slightly violaceous, very thin, transparent, papyraceous, with several longitudinal nerves, outer ones light-grey, decomposing. Bulblets missing. Scape single, 20–25 (30) cm long, up to 1.5 mm in diameter, solid, dark green with a slight purple tint at the base. Leaves 2(3), linear, not exceeding the stems, upright, with the blade up to 20 cm long, ca. 1.5 mm wide, round-appressed and fistulose in the section, dark green, glabrous, with sheaths up to 10 cm long. Spathe membranous, completely divided into two elongate valves 4–6 mm long, reflexed. Inflorescence hemisphaerical, rather lax, with 7–30 developed flowers and ca. 5 abortive buds; pedicels thin, basally thickened, straight, dark-green, of the same length, ca. 1.5 cm long, some of them being embraced in narrow spathules ca. 1 mm long. Perianth cupuliform, intensively pinkish-purpureous in the upper two thirds, basally whitish, with dark-purpureous median veins. Tepals 6–7.5 mm long, 2–2.5 mm wide, oblong, obtuse at the apex, subrotund and only very slightly narrowed to the base. Filaments shorter than tepals, 2.5–3 mm long, white, connected and fused with sepals at the base, outer ones with the triangular base, inner ones broader, tricuspidate. Anthers ca. 0.4 mm long, yellow. Ovary ca. 2 mm long, 2–2.5 mm in diameter, subglobular. Style slightly over 1 mm long, white. Capsule and seeds not known.</p><fig id="F1" position="float" orientation="portrait"><label>Figure 1.</label><caption><p><italic><tp:taxon-name>Allium formosum</tp:taxon-name></italic>. <bold>A</bold> habit. <bold>B</bold> inner side of the perianth with stamina. <bold>C</bold> flower. <bold>D</bold> basal part of the umbella. Drawn from the type (H 1750496).</p></caption><graphic xmlns:xlink="http://www.w3.org/1999/xlink" xlink:href="PhytoKeys-021-029-g001.jpg" position="float" orientation="portrait" xlink:type="simple"/></fig><fig id="F2" position="float" orientation="portrait"><label>Figure 2.</label><caption><p><italic><tp:taxon-name>Allium formosum</tp:taxon-name></italic>. <bold>A</bold> outer tepal <bold>B</bold> inner tepal. Drawn from the type (H 1750496). <italic><tp:taxon-name>Allium spathulatum</tp:taxon-name></italic> <bold>C</bold> outer tepal <bold>D</bold> inner tepal. Drawn from <italic>Lazkov</italic> s.n. (H 1750506).</p></caption><graphic xmlns:xlink="http://www.w3.org/1999/xlink" xlink:href="PhytoKeys-021-029-g002.jpg" position="float" orientation="portrait" xlink:type="simple"/></fig></tp:treatment-sec><tp:treatment-sec sec-type="Phenology"><title>Phenology.</title><p>Flowering in July, fruiting unknown.</p></tp:treatment-sec><tp:treatment-sec sec-type="Ecology"><title>Ecology.</title><p>The species occurs in the low-altitude forest zone (altitudes of ca. 1600–1700 m) in river valleys, on open sunny slopes with sparse savannoid vegetation, sheltered by stones. The plants grow clustered in small patches, suggesting the most successful establishment nearby mature plants (vegetative reproduction is not known in this section).</p></tp:treatment-sec><tp:treatment-sec sec-type="Distribution"><title>Distribution.</title><p>Possibly a narrow endemic of Babash-Ata Mt. Range, Kyrgyzstan (<xref ref-type="fig" rid="F3">Fig. 3</xref>), so far known from the type locality only.</p><fig id="F3" position="float" orientation="portrait"><label>Figure 3.</label><caption><p>Distribution areas of <italic><tp:taxon-name>Allium formosum</tp:taxon-name></italic> and <italic><tp:taxon-name>Allium spathulatum</tp:taxon-name></italic>.</p></caption><graphic xmlns:xlink="http://www.w3.org/1999/xlink" xlink:href="PhytoKeys-021-029-g003.jpg" position="float" orientation="portrait" xlink:type="simple"/></fig></tp:treatment-sec><tp:treatment-sec sec-type="Proposed conservation status"><title>Proposed conservation status.</title><p>The distribution area of this species is like those of other local endemics of the mountains east of Fergana Valley. A single locality is known, where ca. 10 clusters of flowering plants were noticed. Even though no imme<!--PageBreak--><!--PageBreak-->diate threat was observed, the area is in active use, first of all for grazing and mining. For this reason and because of the very limited distribution area and a small size of the only population known to date (criterium D: population size estimated to number fewer than 250 mature individuals), this taxon may be recommended for protection as Endangered (<xref ref-type="bibr" rid="B3">IUCN 2001</xref>).</p></tp:treatment-sec><tp:treatment-sec sec-type="Etymology"><title>Etymology.</title><p>The new species is named because of its elegant habit and beautiful colouration of the perianth, transitional between deeply pink and purple; Lat. <italic>formosum</italic> = beautiful.</p></tp:treatment-sec><ref-list><ref id="B3"><mixed-citation xmlns:xlink="http://www.w3.org/1999/xlink" xlink:type="simple"><person-group><name name-style="western"><surname>IUCN</surname><given-names>Species Survival Commission</given-names></name></person-group> (<year>2001</year>)<source> IUCN Red List Categories: Version 3.1. IUCN, Gland and Cambridge.</source></mixed-citation></ref></ref-list></tp:taxon-treatment>
